# Supplementary material for: Fabricating Spinel-Type High-Entropy Oxides of (Co, Fe, Mn, Ni, Cr)3O4 for Efficient Oxygen Evolution Reaction
Source: Materials (Basel). 2024 Jul 10;17(14):3415. doi: 10.3390/ma17143415 (PMC11277610; doi:10.3390/ma17143415)
Supplement: Supplementary file 1 [file materials-17-03415-s001.zip]

Archive with 1 entries (1 files):
- materials-3047661-supplementary.pdf
